# Supplementary material for: WEE1 Dependency and Pejorative Prognostic Value in Triple‐Negative Breast Cancer
Source: Adv Sci (Weinh). 2021 Jul 6;8(17):2101030. doi: 10.1002/advs.202101030 (PMC8425927; doi:10.1002/advs.202101030)
Supplement: Supplementary file 1 — Supporting Information [file ADVS-8-2101030-s001.xlsx]

## Sheet: Table S1
Supplementary Table 1 : WEE1 inhibitor/RNAi effect on breast cell lines
DepMap ID	Cell line name	lineage sub subtype	TNBC subtype	MK-1775 Logfold change values relative to DMSO (PRISM Repurposing 19Q3 Primary Screen)	WEE1 RNAi (Broad, Novartis, Marcotte) gene effect (DEMETER2 Data v6)	Cell line included in Lamballe's study
ACH-000849	MDAMB468	ERneg; HER2neg	Yes	-3.97162	-0.202853	Yes
ACH-000288	BT549	ERneg; HER2neg	Yes	-3.6443	-0.3862	Yes
ACH-000223	HCC1937	ERneg; HER2neg	Yes	-2.77952	-0.395408	Yes
ACH-000768	MDAMB231	ERneg; HER2neg	Yes	-2.6056	-0.67286	Yes
ACH-000624	HCC1806	ERneg; HER2neg	Yes	-5.59399	-0.460194	No
ACH-000721	HMC18	ERneg; HER2neg	Yes	-4.31583	-0.0314596	No
ACH-000856	CAL51	ERneg; HER2neg	Yes	-4.30926	-0.521619	No
ACH-000573	MDAMB436	ERneg; HER2neg	Yes	-3.76753	-0.568845	No
ACH-000374	HCC1143	ERneg; HER2neg	Yes	-3.5594	-0.386195	No
ACH-000212	CAL120	ERneg; HER2neg	Yes	-3.05587	-0.0522929	No
ACH-000699	HCC1395	ERneg; HER2neg	Yes	-2.16478	-0.530284	No
ACH-000276	HCC38	ERneg; HER2neg	Yes	-1.59598	-1.05515	No
ACH-000352	HCC1428	ERpos; HER2neg	No	-2.62415	-0.526889	No
ACH-000097	ZR751	ERpos; HER2neg	No	-2.32156	-0.476956	No
ACH-000759	MDAMB175VII	ERpos; HER2neg	No	-0.962065	-0.257399	No
ACH-000147	T47D	ERpos; HER2neg	No	-1.67806	-0.218311	No
ACH-000019	MCF7	ERpos; HER2neg	No	-2.19572	-0.141848	Yes
ACH-000330	EFM19	ERpos; HER2neg	No	-2.43006	-0.132034	No
ACH-000783	CAMA1	ERpos; HER2neg	No	-1.23156	0.336778	No
ACH-000934	MDAMB361	ERpos; HER2pos	No	-1.87741	-0.326019	No
ACH-000927	BT474	ERpos; HER2pos	No	0.133952	0.051319	Yes
ACH-000117	EFM192A	ERpos; HER2pos	No	-1.40418	0.124486	No

## Sheet: Table S2
Supplementary Table 2 : Correlations of WEE1 mRNA classification with clinicopathological and molecular characteristics in TNBC
Characteristics			WEE1 mRNA classes		p-value
		N	low	high
Patients' age					0.68
	<=50	726	361 (47%)	365 (46%)
	>50	824	400 (53%)	424 (54%)
Pathological grade					0.0802
	1	32	21 (3%)	11 (2%)
	2	223	116 (18%)	107 (16%)
	3	1075	513 (79%)	562 (83%)
Pathological axillary lymph node status (pN)					0.429
	negative	662	311 (56%)	351 (58%)
	positive	499	247 (44%)	252 (42%)
Pathological tumor size					0.0193
	pT1	344	187 (36%)	157 (28%)
	pT2	606	273 (52%)	333 (59%)
	pT3	139	64 (12%)	75 (13%)
Pathological tumor type					0.552
	ductal	814	381 (82%)	433 (84%)
	lobular	31	15 (3%)	16 (3%)
	other	133	69 (15%)	64 (12%)
Lehmann TN subtype					9.29707e-14
	basal-Like 1	484	189 (21%)	295 (32%)
	basal-Like 2	295	169 (18%)	126 (14%)
	msenchymal	496	215 (23%)	281 (30%)
	luminal AR	572	346 (38%)	226 (24%)
Chromosomal instability*					3.86e-16
	low	372	255 (28%)	117 (13%)
	high	1475	664 (72%)	811 (87%)
CCNE1 mRNA expression		1846	1.62 (-0.46-8.48)	2.03 (-0.53-8.43)	4e-08
*, Carter’s gene expression signature
